# Supplementary material for: The current state of MRI-based radiomics in pituitary adenoma: promising but challenging
Source: Front Endocrinol (Lausanne). 2024 Sep 20;15:1426781. doi: 10.3389/fendo.2024.1426781 (PMC11449739; doi:10.3389/fendo.2024.1426781)
Supplement: Supplementary file 1 [file Table1.xlsx]

## Sheet: Differential Diagnosis
Author	Year	Differentiation Type	NO. of Patients	MRI sequences	Machine learning/ statistical method	outcomes
Zhang (30)	2020	pituitary adenoma VS craniopharyngioma	126 (PAs = 63, craniopharyngiomas = 63)	T1CE, T2	Binary logistic regression analyses	Three textual features were able to act as independent diagnostic predictors, and the presence of cystic change was significantly linked to HISTO-Skewness and GLCM-Contrast.
Zhang (31)	2020	pituitary adenoma vs. craniopharyngioma, meningioma vs craniopharyngioma, and pituitary adenoma vs Rathke cleft cyst	235 (craniopharyngiomas = 63, meningiomas = 64, PAs = 68 and Rathke cleft cysts = 40）	T1CE	LDA, SVM, RF, AdaBoost, KNN, GaussianNB, LR, GBDT, DT	The integration of LASSO for feature selection and LDA for classification appeared to be the optimal model for discrimination of lesions located in the anterior skull base among the 45 diagnostic models, with AUC of over 0.80 in all the three comparison groups.
Zhao (34)	2021	Qian A8(101)	272 (cystic-solid PAs = 201, craniopharyngiomas = 61)	T1CE, T2	logistic regression, Ridge classifier, SGD classifier, Linear SVM, MLP	The radiomic-clinical nomogram demonstrated significantly better performance than the radiomics model, both in the training set (p = 0.031) and the test set (p = 0.038).
Wang (33)	2021	cystic pituitary adenoma VS rathke cleft cyst	215 (cystic PAs = 105, Rathke cleft cysts = 110)	T1CE, T1, T2	SVM, ANN, AdaBoost, RF	The integrated radiomics and semantic model with ANN classifier achieving the highest diagnostic performance with a mean AUC of 0.924, better than the radiologist
Sahin (38)	2022	non-functional pituitary adenoma VS hypophysitis	34 (NFPAs = 17, hypophysitises = 17)	T1CE, T2	LDA, fine, medium and coarse decision trees, KNN, SVM, naive Bayes, ensemble classifiers	Linear SVM classifier based on top 3 features, those extracted in a 3D fashion, showed feasible performance in discriminating hypophysitis from NFPAs (AUC = 0.91).
Li (41)	2021	diagnose pituitary microadenoma (PM)	1520 (PMs = 556, controls subjects = 964)	T1CE	CNN	The PM-CAD system achieves a 96.5% diagnostic accuracy, comparable to experienced radiology experts.
Qian (101)	2020	pituitary adenoma VS non-pituitary adenoma	149 (PAs = 84, control subjects = 65)	T1, T2	CNN	The CNN algorithm based on multiple MR images exhibits exceptional performance with an accuracy of 96.97%.

## Sheet:  Distinguishing Subtypes
Author	Year	Differentiation Type	NO. of Patients	MRI sequences	Machine learning/ statistical method	outcomes
S. Taheri (44)	2019	Distinguishing functional from non-functional pituitary macroadenomas	32 (functional adenomas =10, NFPAs = 22)	DWI	Mann-Whitney U test	Histogram-extracted smoothness, uniformity and 75th percentile based on DWI were able to differentiate FPA from NFPA. Cut-off points of FSOH features were proposed.
Carlo (45)	2020	Distinguishing functional from non-functional Pituitary macroadenomas	50 (functional adenomas =25, NFPAs = 25）	T2	J48, a multinomial LR, KNN	Multinomial logistic regression and K nearest neighbor achieved accuracies beyond 92.0% and the AUC of ROC till 98.4%.
Peng (47)	2020	Classified based on transcription factors	235 (TPIT lineage tumors = 55, PIT1 lineage tumors = 110 and SF-1 lineage tumors = 70)	T1, T2, T1CE	SVM, KNN, Naïve Bayes models	The SVM model exhibited optimal classification performance and T2WIs performed better than T1, T1CE sequences.
Li (46)	2021	Distinguishing Functional from non-functional Pituitary adenomas	185 (functional adenomas = 125, NFPAs = 60)	T1, T2, T1CE, FLAIR	CNN	The CNN-based automatic segmentation model effectively handles 3D MRI segmentation tasks, achieving a Dice coefficient of up to 0.818. The CNN-based classification model also exhibits strong performance, with an AUC of 0.848.
Baysal (48)	2022	Classified based on hormone secretion profiles	130 (NFPAs = 19, GHs = 21, PRLs = 64, ACTHs = 6, PHAs = 6, FSA&LHs = 8, and TSHs = 6)	T2	ANN	The performance of ANN in distinguishing prolactinomas from other adenomas is the highest (AUC = 0.95), while the model for distinguishing PHAs exhibits the lowest AUC (AUC = 0.74). The AUC values for the other 4 ANN were >0.85.
Park (50)	2020	Classified based on granulation pattern of growth hormone secreting pituitary adenoma patients	69 (DGs = 50, SGs = 19)	T2, T1CE	generalized linear model	The radiomics model demonstrated better performance （AUC = 0.834）than qualitative assessment (AUC = 0.597)or T2 signal intensity evaluation identifying granulation patterns(AUC=0.647).
Liu(51)	2021	Classified based on granulation pattern of growth hormone secreting pituitary adenoma patients	49 (DGs = 24, SGs = 25)	T1, T2, T1CE	LASSO LR	T1WI signatures achieved the highest diagnostic efficacy with an AUC of 0.918，better than the combined radiomics signatures(AUC = 0.908) , but the decision curve analysis indicates a more pronounced benefit of the latter approach.
Zhang (52)	2018	Distinguishing null cell adenomas (NCAs) from other NFPA subtypes	112 (NCAs = 46, other NFPA subtypes = 66)	T1, T1CE	radial basis function SVM	The T1 predictive model was selected as the ultimate model for distinguishing NCAs from other NFPA subtypes, with AUC = 0.8042.
Rui (55)	2022	Distinguishing silent corticotroph adenomas (SCAs) from other NFPA subtypes	302 (SCAs = 146, other NFPA subtypes = 166)	T1, T2, T1CE	penalized logistic regression, SVM, LDA, RF, gradient boosting machine, neural network, ensemble algorithm	The ensemble model, trained with both semantic and radiomic features produced excellent results (AUC of 0.926). T2WI features outperformed other single MR modalities.
Wang (56)	2023	Distinguishing silent corticotroph adenomas (SCAs) from other NFPA subtypes	295 (SCAs = 78, other NFPA subtypes = 217)	T1, T2, T1CE	Elasticnet, Linear SVM, RF, ET, KNN, DT, GBDT, AdaBoost, MLP, XGBoost	The Linear SVM classifier exhibited the best performance and features derived from T1CE and T2 imaging played a pivotal role in the predictive analysis.
Galm (90)	2020	Distinguish NFPAs from somatotroph adenomas	263( somatotroph adenomas = 85, NFPAs = 78)	T1	LR	Kurtosis showed strong diagnostic accuracy with an AUC of 0.7771 in distinguishing between the two.

## Sheet: Aggressiveness Assessment
Author	Year	Differentiation Type	NO. of Patients	MRI sequences	Machine learning/ statistical method	outcomes
Ugga (64)	2019	predict the Ki-67 index	89 (low Ki-67 = 59, high Ki-67 = 30)	T2	KNN	KNN classifier on texture-derived features proved to be an effective tool in the prediction pituitary macroadenomas' Ki-67 index and the four selected features all showed very good inter-observer reproducibility (ICC ≥0.85).
Fan (65)	2020	predict the Ki-67 index	138 (low Ki-67 = 56, high Ki-67 = 82)	T1, T2, T1CE	SVM	Radiomics nomogram achieved an area under the curve (AUC) value of 0.91 in the validation cohort, demonstrating comparable performance to radiomics signature.
Wang (70)	2023	predict aggressiveness	246 (aggressive = 84, non-aggressive = 162)	T1CE	Stepwise LR	Two shape-related and two textural features were significantly associated with a high Ki-67 labeling index (Ki-67 LI ≥ 3%), high mitotic counts, and positive p53 expression.
Liu (69)	2020	predict aggressiveness	50 (aggressive = 32, non-aggressive = 18)	dynamic contrast-enhanced MRI (DCE-MRI)	LR	Texture analysis based on DCE-MRI was able to assess the vascular heterogeneity and aggressiveness of PM.
Zhang (71)	2022	predict aggressiveness	196 (aggressive = 95, non-aggressive = 81)	T1CE	Linear SVM	The radiomics model based on preoperative T1CE images could predict cavernous sinus invasion.
Niu (68)	2019	predict invasiveness	194 (invasive = 82, non-invasive = 112)	T1CE, T2	Linear SVM	In conjunction with clinical risk factors, the T1CE radiomics signature was chosen to construct a diagnostic nomogram, achieving an AUC of 0.871.

## Sheet: Consistency Assessment
Author	Year	Definition of consistency	NO. of Patients	MRI sequences	Machine learning/ statistical method	outcomes
R. Cuocolo (75)	2020	based on surgical features	89 (soft = 68, hard = 21	T2	ET	The ET model demonstrated high accuracy in classifying soft and fibrous pituitary macroadenomas.
Wan (79)	2022	based on surgical features	156 (soft = 104, hard = 52)	T1, T1CE, T2	RF, SVM	The RF classifier built on combined T1WI/T1CE/T2WI yielded the best performance (AUC = 0.90).
Mendi (77)	2023	based on surgical features	52*	T1, T2	SVM, RF	The performance of SVM based on T2W is optimal with an AUC of 0.956.
Zeynalova (76)	2019	based on surgical and histopathological findings	55 (soft = 42, hard = 13)	T1, T1CE, T2	ANN	The ML-based histogram analysis performed better than SIR evaluation in predicting PMA consistency (p = 0.021).
Fan (78)	2019	based on surgical features	158 (soft = 100, hard = 58）	T1, T2, T1CE	SVM	Incorporating clinical characteristics significantly augments the accuracy of radiomics models in forecasting tumor consistency among patients with acromegaly.
S. Taheri (44)	2019	based on collagen content	32 (soft = 28, hard = 4)	DWI	Kruskal-Wallis test	First and second-order histogram features on DWI are not applicable for differentiation of high-content collagen macroadenomas from low-content types.
*The relevant data is not available.

## Sheet: Assessing Treatment Response
Author	Year	Aim of study	NO. of Patients	MRI sequences	Machine learning/ statistical method	outcomes
Galm (82)	2018	Predicting the P/R (progression or recurrence)	78 (33 with P/R, 45 without P/R)	T1	LR	Tumors with log-transformed mean pixel intensity above the median showed a 0.44 HR for recurrence or progression compared to lower intensity tumors.
Zhang (83)	2020	Predicting the P/R (progression or recurrence)	50 (28 with P/R, 22 without P/R)	T2, T1CE	SVM	Radiomics analysis using preoperative CE T1WI and T2WI MRI could predict recurrence in NFPA and elevated radiomic scores correlated with reduced PFS times (p < 0.001).
Shen (84)	2023	Predicting residual tumor regrowth	114 (70 with residual regrowth, 34 with no residual regrowth)	T1, T2, T1CE	LR	T1WI＆T2WI outperformed other combinations or single sequences, and the integration of preoperative and postoperative images proved more effective than using them individually.
Zhang (87)	2021	Predicting postoperative visual field recovery	131 (79 in the recovery group, 52 in the non-recovery group)	T2	SVM, RF, LDA	Three radiomic models based on preoperative T2WI all showed good performance, each with an AUC over 0.75.
Zhang (88)	2023	Predicting postoperative visual field recovery	130 (87 in the recovery group, 43 in the non-recovery group)	Preoperative and postoperative T2	LASSO	Postoperative changes in the optic chiasm were not significant predictors of visual outcomes, but delta-radiomics of the optic chiasm have prognostic value for visual recovery.
Fan (95)	2019	predicts radiotherapeutic response in acromegaly	57 (25 achieved remission, 32 did not)	T1, T1CE, T2	SVM	The clinical-radiomics model showed good discrimination abilities, achieving an AUC of 0.96, surpassing that of any single clinical feature or standalone radiomics model.
Park (89)	2021	Predicting dopamine agonist response in prolactinoma	177 (109 DA responders, 68 DA non-responders)	T2	RF, light gradient boosting machine, ET, quadratic discrimination analysis, linear discrimination analysis and soft voting ensemble classifier	The ensemble classifier (AUC = 0.81) performs better than any other individual machine learning classifier. Two second-order features demonstrated significant correlation with baseline PRL levels.
Galm (90)	2020	predicting response to somatostatin receptor ligands (SRLs) in acromegaly	34 (17 SRL responders, 17 SRL non-responders)	T1	LR	MRI texture of T1WI can predict normalization of IGF-I with SRL therapy.
Kocak (91)	2019	predicting response to somatostatin receptor ligands in acromegaly	47 (24 SRL responders, 23 SRL non-responders)	T2	KNN, C4.5 algorithm	Texture analysis based on KNN outperformed T2-weighted relative signal intensity, as well as immunohistochemical granulation pattern assessment, in predictive accuracy.
